# Supplementary material for: Long-term in vivo imaging of mouse spinal cord through an optically cleared intervertebral window
Source: Nat Commun. 2022 Apr 12;13:1959. doi: 10.1038/s41467-022-29496-x (PMC9005710; doi:10.1038/s41467-022-29496-x)
Supplement: Supplementary file 3 — Supplementary Movies [file 41467_2022_29496_MOESM3_ESM.zip]

Archive with 9 entries (8 files):
- Supplementary Movies/
- Supplementary Movies/Supplementary Movie1.avi
- Supplementary Movies/Supplementary Movie2.avi
- Supplementary Movies/Supplementary Movie3.avi
- Supplementary Movies/Supplementary Movie4.avi
- Supplementary Movies/Supplementary Movie5.avi
- Supplementary Movies/Supplementary Movie6.avi
- Supplementary Movies/Supplementary Movie7.avi
- Supplementary Movies/Supplementary Movie8.avi
