# Supplementary material for: Long-term in vivo imaging of mouse spinal cord through an optically cleared intervertebral window
Source: Nat Commun. 2022 Apr 12;13:1959. doi: 10.1038/s41467-022-29496-x (PMC9005710; doi:10.1038/s41467-022-29496-x)
Supplement: Supplementary file 5 — Source Data [file 41467_2022_29496_MOESM5_ESM.zip]

Archive with 3 entries (2 files):
- source data/
- source data/Source data Main Figure.xlsx
- source data/Source data Supp.Fig.xlsx
