# Supplementary material for: Long-term in vivo imaging of mouse spinal cord through an optically cleared intervertebral window
Source: Nat Commun. 2022 Apr 12;13:1959. doi: 10.1038/s41467-022-29496-x (PMC9005710; doi:10.1038/s41467-022-29496-x)
Supplement: Supplementary file 5 — Source Data [file 41467_2022_29496_MOESM5_ESM.zip › source data/Source data Main Figure.xlsx]

## Sheet: 1g
	N.C.	DCC	LF#1	LF#2	LF#3
	7.91501	3.2324	7.81932	7.70214	8.33259
	8.82079	6.4608	7.69764	7.58546	8.21853
	7.8594	6.06038	6.2135	9.14668	8.53384
	6.8989	6.84927	7.73713	8.18434	6.69785
	8.02123	4.98243	3.86054	8.01687	8.23722
	5.37521	3.93323	3.8419	4.71362	8.53038
	3.57185	5.03458	4.82178	5.6627	6.13523
	6.85432	5.14734	3.92176	6.94652	6.12113
	6.34527	5.73986	6.93665	8.18608	8.14289
	5.61052	5.7654	6.56892	9.05786	6.15341
	3.98376	2.54927	8.53343	7.6667	5.60636
	7.31659	4.60974	6.97596	6.28284	4.89984
	7.18481	3.73383	7.21369	5.80341	9.43286
	6.49287	3.84402	7.26741	8.48043	7.93864
	6.463	4.38636	5.49994	6.7493	5.3216
	6.7607	4.60625	7.21077	6.68572	9.1044
	7.08755	5.21117	8.22686	8.00026	6.4782
	6.85517	5.03854	7.39225	7.41259	6.38907
	9.23598	3.70357	7.5278	9.21866	6.6751
	7.80102	4.4551	7.023	6.62141	6.65239
	7.14959	4.88438	7.99327	8.48387
	8.75864	5.00736	5.77748
	9.70765	4.06977
	7.77524	5.25196
	6.51006	4.34334
	7.09858	4.49373
	6.30559	5.1388
	6.58446	3.30551
	6.05662	5.05269
	6.94659	4.46289
	7.87143	3.59157
	6.37036	3.84071
	7.59876	3.28103
	7.21406	3.95345
	4.33743	6.25695
	7.94717	4.34531
	8.41081	4.2709
	7.76441	3.56982
	6.30013	4.76916
	7.08356	3.46886
	6.44564	4.35577
	5.48087	6.23138
	7.24408	4.15516
	8.08517	3.39532
	7.24392	3.8306
	4.91792	3.937
	4.3667	4.30755
	5.35673	3.79818
	4.12174	3.50502
	7.79213	4.1725
	7.27486	4.33623
	7.73068	4.74795
	7.90072	3.45593
	7.51335	3.05731
	7.65522	4.90547
	8.13564	3.37996
	7.36472	4.82581
	6.65532	3.19225
	7.13634	3.43204
	6.85912	4.56376
		4.11106
		4.49969

## Sheet: 1h
	N.C.	DCC	LF#1	LF#2	LF#3
	25	6	22	18	23
	29	11	22	18	25
	23	13	13	29	26
	19	13	25	32	16
	25	7	9	24	29
	10	5	5	8	30
	10	9	9	12	17
	18	9	9	27	16
	13	13	16	31	24
	17	8	20	32	20
	11	5	28	28	18
	21	13	19	16	12
	18	9	21	10	40
	21	5	22	25	30
	18	11	10	17	16
	25	10	21	19	24
	24	9	31	24	18
	18	7	23	19	19
	37	9	15	33	21
	29	8	20	15	17
	22	12	19	23
	38	15	14
	38	8
	21	11
	20	11
	24	8
	17	10
	19	9
	21	9
	20	12
	25	7
	19	8
	26	6
	20	10
	10	13
	24	9
	22	9
	27	5
	13	9
	18	5
	24	13
	20	9
	19	10
	23	5
	23	8
	15	7
	11	10
	12	6
	11	4
	35	13
	24	7
	22	11
	13	4
	27	5
	21	13
	26	6
	21	11
	14	4
	20	7
	18	11
		7
		10

## Sheet: 1j
	Time post surgery (hr)	LF#1							LF#2							LF#3							DCC
		cell1	cell2	cell3	cell4	cell5	cell6		cell1	cell2	cell3	cell4	cell5	cell6		cell1	cell2	cell3	cell4	cell5	cell6		cell1	cell2	cell3	cell4	cell5	cell6	cell7	cell8	cell9	cell10	cell11	cell12	cell13	cell14	cell15	cell16	cell17	cell18	cell19	cell20
	1	7.52723	7.33286	7.64336	6.79276	7.11012	8.91736		8.85651	7.37527	7.52382	6.65114	6.06656	7.57078		8.52133	7.78612	8.72655	6.85436	7.51643	7.35712		5.44679	8.11717	4.65375	6.53766	4.73154	6.79034	4.20083	6.02914	4.4347	3.91753	6.69612	7.0275	4.69929	4.33404	4.34155	4.99044	4.38552	5.58043	5.12363	4.65371
	1.5	6.86425	7.60993	7.11722	7.07693	7.95632	8.93705		7.37682	6.15571	7.0704	7.0917	7.14932	7.21014		8.40632	7.63552	8.66226	6.6446	6.74307	7.40578		5.76202	7.87288	4.43562	5.77284	3.50332	6.91501	4.26527	5.49522	4.24817	3.529	6.23085	7.27544	4.09434	3.83401	3.95997	4.73767	4.42533	3.68974	4.32154	4.22516
	2	6.45897	7.76737	7.83878	5.2163	7.97706	9.06121		7.96378	6.91718	7.60003	7.12414	7.16776	7.01256		8.34479	7.3878	6.79975	6.26341	7.25679	6.97293		5.77242	6.78121	4.59216	5.35225	2.63857	6.26954	4.00704	5.11527	5.26333	3.38095	5.82857	6.54226	3.88353	4.20668	2.83472	5.1221	4.85034	3.38478	3.87512	4.16521
	2.5	6.21972	7.14667	6.85665	6.10758	6.89965	8.09194		7.16352	7.23064	7.25541	7.00361	6.88675	7.04965		8.4859	7.77183	7.19164	6.09495	6.72215	6.92097		5.29316	5.50443	4.69398	4.91302	2.72006	6.10842	2.59133	5.61809	4.08374	2.78445	4.82148	6.21093	3.72657	3.79287	3.00193	3.89966	2.99384	3.26522	3.65143	3.81263
	3	6.71919	8.79696	7.77589	6.75814	7.5865	8.6603		7.61481	6.17476	7.19779	8.26448	7.21256	5.97028		8.43785	7.53944	6.63177	6.39179	7.46169	7.42897		4.87343	4.99565	4.54508	5.31133	2.9669	5.74668	2.87334	4.29937	4.44043	2.80803	4.03275	5.42252	3.50536	3.78795	2.99612	3.50757	3.4103	3.89463	3.76347	3.67842

## Sheet: 1k
	Time post surgery (hr)	LF#1								LF#2								LF#3							DCC
		cell1	cell2	cell3	cell4	cell5	cell6			cell1	cell2	cell3	cell4	cell5	cell6			cell1	cell2	cell3	cell4	cell5	cell6		cell1	cell2	cell3	cell4	cell5	cell6	cell7	cell8	cell9	cell10	cell11	cell12	cell13	cell14	cell15	cell16	cell17	cell18	cell19	cell20
	1	21	26	22	25	23	31			31	22	22	19	16	24			27	26	30	18	26	22		11	21	10	19	8	18	12	13	9	7	11	19	8	7	9	8	10	14	13	9
	1.5	19	27	19	18	25	29			20	17	22	20	20	23			24	22	28	20	19	21		16	19	9	14	4	24	11	14	9	7	12	21	6	6	10	11	8	7	10	7
	2	21	25	19	13	29	34			26	19	21	21	23	18			20	20	23	15	24	17		13	15	9	12	3	17	9	10	15	9	13	16	7	9	3	11	7	6	8	7
	2.5	16	19	15	15	17	18			21	19	22	16	15	22			21	25	24	18	17	17		8	13	11	16	6	12	5	10	10	4	12	14	8	8	5	9	3	6	8	5
	3	20	29	16	16	25	27			24	11	28	20	16	16			25	20	26	17	21	18		13	11	12	13	4	14	6	8	9	6	7	8	6	8	6	10	3	9	6	4

## Sheet: 1l
	G.S.	DCC	mouse #1	mouse #2	mouse #3	mouse #4	mouse #5	mouse #6	mouse #7	mouse #8	mouse #9	mouse #10
	6.71919	4.87343	7.29241	8.44857	8.12168	7.98799	5.91107	7.54668	7.92674	6.69496	6.83855	8.68303
	8.79696	4.99565	10.3599	7.04041	7.23508	7.60771	7.39513	7.47294	8.12606	6.49495	5.89261	9.51469
	7.77589	4.54508	8.19345	7.95595	7.31765	7.54138	6.07386	6.69418	6.36284	6.9757	7.8222	7.5706
	6.75814	5.31133	7.31502	8.71306	6.82811	8.82105	7.22009	8.16564	6.62208	5.6892	6.52309	7.85481
	7.5865	2.9669	6.37461	7.61936	5.60333	6.97349	7.20917	7.04772	7.32455	5.91244	6.81224	6.55425
	8.6603	5.74668	6.90956	8.59626	7.22876	7.51605	8.22638	6.43137	6.43327	6.41405	6.92346	9.43207
	7.61481	2.87334	6.65961	7.34499	7.77884	6.96133	7.05014	5.57111	7.00529	7.14142	8.48427	7.01923
	6.17476	4.29937	7.71194		7.80326	7.66192	6.40856	6.70617	6.56161	6.41626	8.03208
	7.19779	4.44043	8.38491		7.32447	6.57408	6.90158	6.90999	7.84661	7.36966	7.77954
	8.26448	2.80803	6.72195		6.52795	7.72785		6.05467	8.34991
	7.21256	4.03275						5.88474
	5.97028	5.42252						6.86858
	8.43785	3.50536
	7.53944	3.78795
	6.63177	2.99612
	6.39179	3.50757
	7.46169	3.4103
	7.42897	3.89463
		3.76347
		3.67842

## Sheet: 1m
	G.S.	DCC	mouse #1	mouse #2	mouse #3	mouse #4	mouse #5	mouse #6	mouse #7	mouse #8	mouse #9	mouse #10
	20	13	20	20	25	23	11	17	22	22	20	33
	29	11	36	19	25	20	18	25	24	17	17	34
	16	12	22	21	15	18	13	20	16	28	23	23
	16	13	18	35	16	23	24	17	16	15	18	16
	25	4	14	19	8	16	14	19	27	14	16	22
	27	14	18	25	20	16	19	18	15	17	22	36
	24	6	14	20	16	19	23	13	16	18	17	14
	11	8	25		20	20	12	16	14	17	30
	28	9	22		20	15	19	14	23	21	23
	20	6	13		15	21		15	21
	16	7						17
	16	8						19
	25	6
	20	8
	26	6
	17	10
	21	3
	18	9
		6
		4

## Sheet: 2h
		Normalzied SRS intensity (a.u.)
	Raman shift (cm-1)	Iodixanol x 3	Olive oil	Collagen x 7
	1400	0.058589	0.003323	0.016404
	1402.01	0.056467	0.003855	0.017134
	1404.02	0.054041	0.004291	0.017575
	1406.03	0.051615	0.004762	0.017633
	1408.04	0.048215	0.005364	0.017875
	1410.05	0.045269	0.005937	0.01943
	1412.06	0.04173	0.006467	0.0199
	1414.07	0.039768	0.0069	0.019997
	1416.08	0.037473	0.007905	0.020505
	1418.09	0.035185	0.009403	0.021329
	1420.1	0.03377	0.011097	0.022579
	1422.11	0.033468	0.012799	0.0242
	1424.12	0.033437	0.014637	0.026688
	1426.13	0.034095	0.016839	0.029752
	1428.14	0.03476	0.019929	0.032816
	1430.15	0.036043	0.024286	0.035881
	1432.16	0.038447	0.031674	0.040098
	1434.17	0.041299	0.038753	0.044413
	1436.18	0.042809	0.046463	0.048699
	1438.19	0.043919	0.05634	0.053958
	1440.2	0.04449	0.065767	0.059133
	1442.21	0.045004	0.071352	0.06394
	1444.22	0.045405	0.075072	0.067927
	1446.23	0.044314	0.076721	0.072265
	1448.24	0.042594	0.078645	0.076344
	1450.25	0.040875	0.08086	0.080425
	1452.26	0.039171	0.080158	0.08405
	1454.27	0.03775	0.074989	0.081893
	1456.28	0.036577	0.071392	0.081707
	1458.29	0.03529	0.067796	0.080507
	1460.3	0.034156	0.065161	0.079309
	1462.31	0.033089	0.061878	0.077654
	1464.32	0.032129	0.0581	0.074244
	1466.33	0.031178	0.052534	0.070833
	1468.34	0.029707	0.047334	0.066987
	1470.35	0.028249	0.042918	0.062374
	1472.36	0.026324	0.038578	0.055454
	1474.37	0.023943	0.033376	0.046206
	1476.38	0.021334	0.027623	0.04149
	1478.39	0.018777	0.024066	0.036957
	1480.4	0.016692	0.021028	0.031013
	1482.41	0.01457	0.017778	0.026151
	1484.42	0.012439	0.014528	0.02129
	1486.43	0.010707	0.011754	0.016428
	1488.44	0.009185	0.0096	0.012086
	1490.45	0.008447	0.00803	0.00925
	1492.46	0.008056	0.006855	0.007547
	1494.47	0.007787	0.005679	0.00615
	1496.48	0.007764	0.004831	0.00476
	1498.49	0.007802	0.00414	0.003625
	1500.5	0.009321	0.003507	0.00302
	1502.51	0.011805	0.003137	0.002727
	1504.52	0.015533	0.003047	0.002466
	1506.53	0.022051	0.002643	0.002225
	1508.54	0.029939	0.002348	0.00197
	1510.55	0.039872	0.002196	0.001748
	1512.56	0.050291	0.002045	0.001601
	1514.57	0.059526	0.001836	0.001459
	1516.58	0.066094	0.001627	0.001428
	1518.59	0.074051	0.001422	0.001397
	1520.6	0.081593	0.001327	0.001346
	1522.61	0.081816	0.00126	0.001317
	1524.62	0.081007	0.001188	0.001286
	1526.63	0.077573	0.001104	0.001253
	1528.64	0.069978	0.00108	0.001231
	1530.65	0.06261	0.001005	0.000988
	1532.66	0.055077	0.000936	0.000949
	1534.67	0.047637	0.000893	0.001163
	1536.68	0.042861	0.00085	0.001432
	1538.69	0.037914	0.000793	0.001587
	1540.7	0.033341	0.000719	0.001664
	1542.71	0.027596	0.000668	0.00169
	1544.72	0.024929	0.000628	0.001733
	1546.73	0.02261	0.000621	0.001753
	1548.74	0.021154	0.00061	0.001794
	1550.75	0.019364	0.000557	0.00185
	1552.76	0.018535	0.000517	0.001935
	1554.77	0.018815	0.000504	0.002047
	1556.78	0.019107	0.000492	0.002137
	1558.79	0.019516	0.000475	0.002239
	1560.8	0.020172	0.000455	0.002343
	1562.81	0.020894	0.000438	0.002423
	1564.82	0.021951	0.000438	0.002491
	1566.83	0.023221	0.000463	0.002604
	1568.84	0.024536	0.000455	0.002686
	1570.85	0.025773	0.000443	0.002767
	1572.86	0.026973	0.000436	0.002829
	1574.87	0.028035	0.000431	0.002878
	1576.88	0.028761	0.000433	0.002828
	1578.89	0.02943	0.000434	0.002776
	1580.9	0.029898	0.000434	0.002726
	1582.91	0.029823	0.000442	0.002705
	1584.92	0.02966	0.000457	0.002687
	1586.93	0.029467	0.000474	0.002684
	1588.94	0.029069	0.000491	0.002806
	1590.95	0.028634	0.000504	0.002947
	1592.96	0.028013	0.000518	0.003053
	1594.97	0.027502	0.000534	0.003231
	1596.98	0.027074	0.000562	0.003439
	1598.99	0.026675	0.00061	0.003668
	1601.01	0.026376	0.000665	0.00398
	1603.02	0.026285	0.000737	0.004411
	1605.03	0.026332	0.00083	0.004967
	1607.04	0.026506	0.000922	0.005549
	1609.05	0.027429	0.00098	0.006153
	1611.06	0.028715	0.001049	0.006864
	1613.07	0.02992	0.001173	0.007638
	1615.08	0.031928	0.001273	0.008409
	1617.09	0.034868	0.001424	0.009161
	1619.1	0.038519	0.001587	0.00991
	1621.11	0.042583	0.001904	0.011267
	1623.12	0.046504	0.002275	0.012648
	1625.13	0.051532	0.002699	0.014602
	1627.14	0.056531	0.003156	0.016516
	1629.15	0.062438	0.003661	0.019811
	1631.16	0.069496	0.004249	0.023766
	1633.17	0.076576	0.005006	0.02772
	1635.18	0.082739	0.005997	0.030902
	1637.19	0.087533	0.007096	0.033731
	1639.2	0.092048	0.008953	0.037175
	1641.21	0.096275	0.010716	0.040372
	1643.22	0.099975	0.013299	0.043482
	1645.23	0.102106	0.016512	0.046591
	1647.24	0.103752	0.021024	0.049517
	1649.25	0.103781	0.026772	0.052418
	1651.26	0.102879	0.032727	0.057316
	1653.27	0.100321	0.041218	0.063032
	1655.28	0.097032	0.049831	0.068936
	1657.29	0.093545	0.055755	0.074976
	1659.3	0.089622	0.060624	0.079367
	1661.31	0.084703	0.064038	0.082984
	1663.32	0.079612	0.067004	0.086445
	1665.33	0.073323	0.065774	0.088083
	1667.34	0.066921	0.06061	0.08875
	1669.35	0.061496	0.054672	0.08875
	1671.36	0.055565	0.048576	0.086671
	1673.37	0.049721	0.042487	0.084029
	1675.38	0.042816	0.03594	0.080913
	1677.39	0.037145	0.028582	0.076138
	1679.4	0.031722	0.022116	0.070859
	1681.41	0.0267	0.01808	0.065981
	1683.42	0.022504	0.014625	0.060896
	1685.43	0.019047	0.011536	0.056296
	1687.44	0.01559	0.008867	0.051652
	1689.45	0.012751	0.006705	0.047542
	1691.46	0.010697	0.00525	0.043547
	1693.47	0.008578	0.004383	0.039497
	1695.48	0.006911	0.003525	0.035311
	1697.49	0.005707	0.002839	0.030475
	1699.5	0.004667	0.00242	0.02577
	1701.51	0.00386	0.002133	0.020909
	1703.52	0.003309	0.001986	0.016441
	1705.53	0.002948	0.001848	0.012637
	1707.54	0.002609	0.001741	0.00986
	1709.55	0.002409	0.001671	0.007929
	1711.56	0.002133	0.001613	0.005788
	1713.57	0.001897	0.00163	0.004433
	1715.58	0.001716	0.001671	0.003796
	1717.59	0.001637	0.001721	0.003133
	1719.6	0.001551	0.001881	0.002639
	1721.61	0.001392	0.002061	0.002315
	1723.62	0.001258	0.002368	0.002049
	1725.63	0.001168	0.002712	0.00182
	1727.64	0.001111	0.003275	0.00182
	1729.65	0.001056	0.003837	0.001874
	1731.66	0.001012	0.004474	0.001839
	1733.67	0.000964	0.005114	0.001745
	1735.68	0.000904	0.006044	0.001658
	1737.69	0.000874	0.007114	0.001618
	1739.7	0.000847	0.008227	0.001586
	1741.71	0.000812	0.009952	0.001639
	1743.72	0.000761	0.011824	0.001636
	1745.73	0.000695	0.013468	0.001599
	1747.74	0.000393	0.014816	0.001527
	1749.75	0.000151	0.01595	0.001293
	1751.76	0.000101	0.016469	0.000969
	1753.77	0.0001	0.016731	0.000717
	1755.78	8.19e-05	0.01592	0.0005
	1757.79	6.37e-05	0.014756	0.00037
	1759.8	5.99e-05	0.013354	0.000318
	1761.81	6.28e-05	0.011951	0.00028
	1763.82	6.57e-05	0.009991	0.000229
	1765.83	6.09e-05	0.007761	0.000179
	1767.84	5.28e-05	0.005764	0.000131
	1769.85	4.98e-05	0.004088	0.000103
	1771.86	4.95e-05	0.002907	7.93e-05
	1773.87	6.19e-05	0.00179	4.25e-05
	1775.88	5.76e-05	0.00131	3.16e-05
	1777.89	5.78e-05	0.000855	3.93e-05
	1779.9	5.2e-05	0.000546	2.84e-05
	1781.91	4.83e-05	0.000316	2.26e-05
	1783.92	4.48e-05	0.000226	1.87e-05
	1785.93	3.97e-05	0.000168	9.74e-06
	1787.94	3.5e-05	0.000127	1.23e-06
	1789.95	2.96e-05	9.71e-05	0
	1791.96	2.38e-05	8.21e-05	0
	1793.97	1.83e-05	6.7e-05	0
	1795.98	1.12e-05	5.16e-05	9.92e-07
	1797.99	1.38e-05	3.89e-05	2.89e-06
	1800	9.68e-06	2.86e-05	4.79e-06
	2800	-3e-05	0	0
	2805.07	-1.6e-06	0.030821	0.002517
	2810.14	3.2e-05	0.034811	0.004633
	2815.22	0.000184	0.038882	0.008656
	2820.29	0.000464	0.046489	0.014263
	2825.36	0.00078	0.058655	0.019818
	2830.43	0.000875	0.079086	0.02825
	2835.51	0.001447	0.11685	0.043425
	2840.58	0.004381	0.184903	0.069251
	2845.65	0.014645	0.31178	0.106313
	2850.72	0.035971	0.55623	0.173027
	2855.8	0.051425	0.800369	0.247796
	2860.87	0.07279	0.972262	0.316501
	2865.94	0.100561	1	0.352708
	2871.01	0.121645	0.91246	0.373167
	2876.09	0.152041	0.840849	0.409291
	2881.16	0.176043	0.822988	0.473628
	2886.23	0.198805	0.823204	0.529846
	2891.3	0.217763	0.824052	0.579133
	2896.38	0.235898	0.838188	0.602896
	2901.45	0.239897	0.858449	0.598571
	2906.52	0.243184	0.877577	0.584792
	2911.59	0.25047	0.890582	0.580686
	2916.67	0.264908	0.892585	0.598268
	2921.74	0.294295	0.890723	0.649682
	2926.81	0.353639	0.891903	0.712185
	2931.88	0.420091	0.894614	0.798867
	2936.96	0.496824	0.895741	0.880974
	2942.03	0.543329	0.856462	0.983416
	2947.1	0.552573	0.775558	1.03875
	2952.17	0.4996	0.643136	1.028
	2957.25	0.460235	0.509805	0.990242
	2962.32	0.394451	0.414088	0.865456
	2967.39	0.319928	0.359358	0.776501
	2972.46	0.266686	0.311428	0.684638
	2977.54	0.206439	0.257452	0.59484
	2982.61	0.178023	0.205128	0.538465
	2987.68	0.155609	0.163604	0.489928
	2992.75	0.137026	0.137988	0.460767
	2997.83	0.126284	0.127097	0.429656
	3002.9	0.117315	0.137997	0.386935
	3007.97	0.109221	0.169977	0.34241
	3013.04	0.107151	0.183394	0.302722
	3018.12	0.107067	0.171029	0.258177
	3023.19	0.108896	0.151544	0.216967
	3028.26	0.110926	0.113049	0.17657
	3033.33	0.11814	0.079123	0.145418
	3038.41	0.125942	0.053884	0.133255
	3043.48	0.135175	0.034116	0.125282
	3048.55	0.142472	0.014387	0.127387

## Sheet: 2i
		Normalzied SRS intensity (a.u.)
	SRS shift (cm-1)	tissue in saline x 5	tissue in iodixanol
	1400	0.140455	0.158655
	1402.01	0.141887	0.16124
	1404.02	0.143933	0.163835
	1406.03	0.145871	0.165729
	1408.04	0.146818	0.16494
	1410.05	0.145569	0.166607
	1412.06	0.140897	0.166775
	1414.07	0.13335	0.164989
	1416.08	0.128322	0.163203
	1418.09	0.131982	0.169045
	1420.1	0.149929	0.18051
	1422.11	0.181022	0.194293
	1424.12	0.205321	0.207653
	1426.13	0.20404	0.218664
	1428.14	0.214688	0.229635
	1430.15	0.255567	0.240617
	1432.16	0.307072	0.266388
	1434.17	0.340243	0.293699
	1436.18	0.347865	0.318247
	1438.19	0.341933	0.341789
	1440.2	0.357006	0.375059
	1442.21	0.407036	0.40832
	1444.22	0.462697	0.425774
	1446.23	0.493219	0.437584
	1448.24	0.513621	0.445309
	1450.25	0.544078	0.441876
	1452.26	0.569928	0.44302
	1454.27	0.576032	0.444273
	1456.28	0.570628	0.440978
	1458.29	0.55225	0.433558
	1460.3	0.534324	0.425112
	1462.31	0.531579	0.405251
	1464.32	0.536144	0.386406
	1466.33	0.533775	0.366357
	1468.34	0.51277	0.346683
	1470.35	0.475649	0.32915
	1472.36	0.431077	0.313334
	1474.37	0.383415	0.282599
	1476.38	0.33458	0.242136
	1478.39	0.320304	0.20562
	1480.4	0.317085	0.182986
	1482.41	0.29229	0.162651
	1484.42	0.242701	0.142799
	1486.43	0.197677	0.125562
	1488.44	0.179396	0.114314
	1490.45	0.179192	0.106658
	1492.46	0.190722	0.099751
	1494.47	0.203588	0.096338
	1496.48	0.20094	0.093348
	1498.49	0.178212	0.091937
	1500.5	0.152793	0.092638
	1502.51	0.137161	0.093328
	1504.52	0.129269	0.0947
	1506.53	0.125232	0.100333
	1508.54	0.120829	0.112894
	1510.55	0.112539	0.134521
	1512.56	0.101826	0.172547
	1514.57	0.090134	0.209567
	1516.58	0.090716	0.235723
	1518.59	0.109739	0.263981
	1520.6	0.124317	0.309683
	1522.61	0.12338	0.328361
	1524.62	0.11411	0.320309
	1526.63	0.103893	0.307897
	1528.64	0.099727	0.295475
	1530.65	0.102601	0.269743
	1532.66	0.104938	0.236552
	1534.67	0.102106	0.207268
	1536.68	0.103107	0.187337
	1538.69	0.128483	0.163322
	1540.7	0.136321	0.147555
	1542.71	0.12239	0.134275
	1544.72	0.111613	0.129164
	1546.73	0.112291	0.125138
	1548.74	0.118352	0.121586
	1550.75	0.125953	0.121172
	1552.76	0.135804	0.125375
	1554.77	0.147076	0.128631
	1556.78	0.156174	0.128522
	1558.79	0.158521	0.129312
	1560.8	0.151609	0.129341
	1562.81	0.137796	0.13165
	1564.82	0.130583	0.142385
	1566.83	0.149553	0.154452
	1568.84	0.175919	0.159454
	1570.85	0.180322	0.160145
	1572.86	0.176134	0.160826
	1574.87	0.177846	0.165029
	1576.88	0.180527	0.169341
	1578.89	0.17776	0.172527
	1580.9	0.171623	0.176563
	1582.91	0.164539	0.179799
	1584.92	0.157304	0.182374
	1586.93	0.156475	0.184949
	1588.94	0.170536	0.18344
	1590.95	0.179246	0.180085
	1592.96	0.170902	0.177638
	1594.97	0.171548	0.177855
	1596.98	0.192833	0.17903
	1598.99	0.210015	0.18045
	1601.01	0.213159	0.185354
	1603.02	0.208045	0.191175
	1605.03	0.201812	0.196997
	1607.04	0.202371	0.202463
	1609.05	0.214774	0.21156
	1611.06	0.238556	0.22336
	1613.07	0.271049	0.235457
	1615.08	0.282547	0.250849
	1617.09	0.278747	0.26624
	1619.1	0.276303	0.281632
	1621.11	0.277982	0.30844
	1623.12	0.28484	0.33653
	1625.13	0.318764	0.365163
	1627.14	0.398455	0.40236
	1629.15	0.466993	0.442645
	1631.16	0.479912	0.482931
	1633.17	0.463838	0.527548
	1635.18	0.45051	0.57619
	1637.19	0.450822	0.624842
	1639.2	0.465346	0.670909
	1641.21	0.491744	0.714816
	1643.22	0.52752	0.758712
	1645.23	0.569971	0.801188
	1647.24	0.615996	0.836658
	1649.25	0.653721	0.87131
	1651.26	0.67858	0.905952
	1653.27	0.719761	0.927895
	1655.28	0.782075	0.948733
	1657.29	0.83723	0.969137
	1659.3	0.883697	0.981392
	1661.31	0.942319	0.990696
	1663.32	0.992306	1
	1665.33	1.02976	0.984006
	1667.34	1.04857	0.934407
	1669.35	1.03932	0.884521
	1671.36	1.0049	0.817853
	1673.37	0.955292	0.751638
	1675.38	0.902021	0.685423
	1677.39	0.854553	0.612736
	1679.4	0.799527	0.545406
	1681.41	0.730581	0.478895
	1683.42	0.647154	0.428507
	1685.43	0.568905	0.384423
	1687.44	0.507753	0.339875
	1689.45	0.467972	0.295317
	1691.46	0.445913	0.260952
	1693.47	0.425005	0.232684
	1695.48	0.387679	0.204495
	1697.49	0.32194	0.179888
	1699.5	0.27289	0.159356
	1701.51	0.250733	0.139297
	1703.52	0.223635	0.120876
	1705.53	0.184532	0.107368
	1707.54	0.158101	0.09395
	1709.55	0.149079	0.080817
	1711.56	0.144116	0.071405
	1713.57	0.135169	0.062288
	1715.58	0.117642	0.055066
	1717.59	0.100298	0.053743
	1719.6	0.095959	0.053408
	1721.61	0.099102	0.051296
	1723.62	0.10089	0.048159
	1725.63	0.097035	0.044518
	1727.64	0.089456	0.040867
	1729.65	0.081554	0.039545
	1731.66	0.076784	0.038776
	1733.67	0.075665	0.033448
	1735.68	0.075794	0.031731
	1737.69	0.074932	0.032954
	1739.7	0.07223	0.034188
	1741.71	0.067213	0.035342
	1743.72	0.05944	0.036053
	1745.73	0.050622	0.029886
	1747.74	0.048663	0.027192
	1749.75	0.049578	0.025791
	1751.76	0.043786	0.024706
	1753.77	0.03358	0.02367
	1755.78	0.026754	0.022645
	1757.79	0.02417	0.021615
	1759.8	0.023061	0.020582
	1761.81	0.020499	0.019556
	1763.82	0.013608	0.018529
	1765.83	0.009011	0.017503
	1767.84	0.004866	0.016467
	1769.85	0	0.015441
	1771.86	0.000312	0.014415
	1773.87	0.008333	0.013379
	1775.88	0.019368	0.012353
	1777.89	0.020391	0.011327
	1779.9	0.011304	0.010291
	1781.91	0.004802	0.009265
	1783.92	0.006449	0.008239
	1785.93	0.009453	0.007203
	1787.94	0.010906	0.006176
	1789.95	0.010917	0.00515
	1791.96	0.009679	0.004114
	1793.97	0.007439	0.003088
	1795.98	0.0045	0.002062
	1797.99	0.00211	0.001026
	1800	0.002465	0

## Sheet: 3d
	Time (days post surgery)	Mice #1										Mice #2								Mice #4							Mice #5
		cell1	cell2	cell3	cell4	cell5	cell6	cell7	cell8	cell9		cell1	cell2	cell3	cell4	cell5	cell6	cell7		cell1	cell2	cell3	cell4	cell5	cell6		cell1	cell2	cell3	cell4	cell5	cell6	cell7	cell8	cell9	cell10
	1	8.4212	8.50406	7.8899	8.69666	6.90624	8.13341	5.52164	6.95098			7.78667	8.08085	6.78952	7.42873	7.42873	6.07126			6.29328	6.92063	7.50553	6.56582	7.23412	7.1232		9.45735	7.46907	6.97258	8.71965	7.13821	6.66261	5.71788	5.28057	6.13076	6.91215
	2	7.94948	7.59308	5.93306	7.33896	7.67222	6.61502	7.26298				8.18306	6.37061	8.82947	7.59167	7.00452	7.2853										7.90758	7.38668	7.31151	6.07881	6.9642	5.38698	7.98191	7.41236	6.78805	5.96251
	3																			7.29165	7.51056	5.83614	5.89217	6.83625	5.98562
	4	8.18739	7.50908	7.47849	6.77551	8.78682	7.17257	7.12308																			7.04844	6.56608	7.87537	5.66937	8.15401	7.25997	8.06923	5.23073
	5																			7.30851	7.55853	7.34594	6.80913	6.85901	5.79265
	6	8.82865	6.65434	6.87887	8.16468	6.69132	6.65312	7.4352	6.92391																		7.52157	7.74247	7.39619	6.73647	6.48704	6.62877	7.60588
	8																			7.92913	6.60395	6.95656	5.78995	5.07639	6.85463		5.3994	4.42078	4.36646	4.22843	4.12653	3.88773
	9											7.52683	6.62885	5.75388	7.5267	6.82815	7.21632
	11	8.31028	8.1039	8.12432	6.17922	7.48274	6.66882	7.20799
	13																			8.00848	6.10283	7.13762	7.56027	6.84106	6.21846
	15	7.06524	7.08995	7.56634	8.11444	7.14507	6.07742	5.86115
	16											6.91576	6.3645	7.34579	7.65147	6.57462	6.00385
	20	7.5043	6.41491	7.38149	8.31492	6.14755	8.01331	7.23728												7.52788	6.16369	6.67732	5.33033	6.92353	7.35246
	24											8.2981	7.32142	8.07335	6.13292	6.19666	6.74905
	27	8.12343	7.35441	7.61656	6.42332	8.35833	6.92305	8.32479
	31											8.25952	7.5669	6.73657	7.3959	6.78325	7.22318
	34	6.46015	7.21992	8.38754	8.98219	7.78933	8.15902	6.76085	7.69732
	39																			4.52716	4.36858	4.35801	4.85288	4.63692	4.56291
	41	7.24288	7.858	7.29019	7.24412	7.35049	7.50857	7.26214				7.18827	7.00185	7.56234	6.42267	7.22239	7.11654
	51	7.70193	7.70553	8.05866	6.34591	6.7001	6.37377	8.0635	6.24436
	55											7.85036	8.17256	7.47224	6.40644	7.99392	7.21516
	65	8.57355	7.93827	8.08129	6.97308	7.30102	5.83023	7.00492
	69											7.30913	6.10476	7.8104	7.5182	5.95769	6.56077
	92	7.49843	6.97246	7.21685	6.47667	5.82926	6.49429	7.72607
	126	7.10358	6.60531	6.07468	7.03009	6.63829	6.68726
	131											7.19752	4.72376	7.22184	6.37486	4.99833	6.55998	6.09199
	161											7.48516	4.66227	5.22936	5.0879	5.54604	6.32542
	167	3.7997	7.32377	6.93079	6.95894	8.15105	6.83721

## Sheet: 3e
	Time (days post surgery)	Mice #1										Mice #2								Mice #4							Mice #5
		cell1	cell2	cell3	cell4	cell5	cell6	cell7	cell8	cell9		cell1	cell2	cell3	cell4	cell5	cell6	cell7		cell1	cell2	cell3	cell4	cell5	cell6		cell1	cell2	cell3	cell4	cell5	cell6	cell7	cell8	cell9	cell10
	1	30	32	24	29	20	30	16	21			21	26	23	21	21	19			19	23	28	14	23	21		31	31	22	34	30	26	19	15	26	21
	2	38	26	20	20	21	25	15				28	19	25	25	20	26										31	28	25	24	23	14	27	26	20	16
	3																			27	38	18	14	15	16
	4	25	24	26	25	34	27	24																			19	23	27	13	30	29	23	24
	5																			24	25	16	19	16	15
	6	42	20	24	19	21	14	19	25																		25	16	24	21	15	19	25
	8																			26	19	15	23	22	24		16	15	14	9	10	11
	9											28	22	17	30	26	24
	11	31	28	26	20	27	19	25
	13																			20	18	18	20	22	18
	15	29	28	31	29	21	25	21
	16											22	23	27	25	18	14
	20	29	21	28	30	18	33	20												12	29	18	16	23	25
	24											26	22	28	17	14	31
	27	30	33	27	19	26	23	32
	31											33	21	18	29	24	26
	34	24	23	30	35	23	28	20	30
	39																			11	10	9	11	12	11
	41	30	33	28	25	28	26	24				28	27	26	26	17	23
	51	29	27	34	21	22	26	25	19
	55											27	27	24	21	34	22
	65	30	31	32	19	25	15	22
	69											28	21	27	35	24	19
	92	24	24	19	21	14	23	30
	126	24	19	19	26	25	22
	131											24	15	25	20	15	18	17
	161											23	15	16	14	12	16
	167	11	22	19	18	25	18

[truncated: 3 more sheets: 4b, 5b, 5g]
