# Supplementary material for: Long-term in vivo imaging of mouse spinal cord through an optically cleared intervertebral window
Source: Nat Commun. 2022 Apr 12;13:1959. doi: 10.1038/s41467-022-29496-x (PMC9005710; doi:10.1038/s41467-022-29496-x)
Supplement: Supplementary file 5 — Source Data [file 41467_2022_29496_MOESM5_ESM.zip › source data/Source data Supp.Fig.xlsx]

## Sheet: 3b
	N.C.	DCC	Mouse #1	Mouse #2	Mouse #3
	7.91501	3.2324	7.56285	2.79713	6.47058
	8.82079	6.4608	7.95902	3.1694	7.06168
	7.8594	6.06038	6.73549	6.19094	6.83047
	6.8989	6.84927	4.944	5.10052	8.33542
	8.02123	4.98243	9.86775	4.44141	7.92107
	5.37521	3.93323	7.85342	4.46935	7.043
	3.57185	5.03458	8.37595	4.20832	6.87667
	6.85432	5.14734	5.5583	4.31294	9.07066
	6.34527	5.73986	6.94745	4.06669	6.22663
	5.61052	5.7654	6.96645	3.58587	8.40688
	3.98376	2.54927	5.94383	2.04045	8.37579
	7.31659	4.60974	7.7353	4.94612	4.07579
	7.18481	3.73383	4.72849	5.29058	5.45818
	6.49287	3.84402	5.15757	3.6607	5.60865
	6.463	4.38636	6.01763	2.48119	6.16773
	6.7607	4.60625	6.5207	2.60666	6.14585
	7.08755	5.21117	5.50175	3.09548	5.6995
	6.85517	5.03854	7.20411	3.36947	5.9706
	9.23598	3.70357	5.09251	6.24665	4.13891
	7.80102	4.4551	5.98069	7.14496	3.82959
	7.14959	4.88438	6.74354	6.12294	4.87701
	8.75864	5.00736		6.56278	3.72243
	9.70765	4.06977		6.78471	5.0238
	7.77524	5.25196		3.68564
	6.51006	4.34334		7.56693
	7.09858	4.49373		5.75372
	6.30559	5.1388		5.88705
	6.58446	3.30551		5.28749
	6.05662	5.05269		6.76368
	6.94659	4.46289		4.97545
	7.87143	3.59157		3.79132
	6.37036	3.84071		6.20458
	7.59876	3.28103		5.902
	7.21406	3.95345
	4.33743	6.25695
	7.94717	4.34531
	8.41081	4.2709
	7.76441	3.56982
	6.30013	4.76916
	7.08356	3.46886
	6.44564	4.35577
	5.48087	6.23138
	7.24408	4.15516
	8.08517	3.39532
	7.24392	3.8306
	4.91792	3.937
	4.3667	4.30755
	5.35673	3.79818
	4.12174	3.50502
	7.79213	4.1725
	7.27486	4.33623
	7.73068	4.74795
	7.90072	3.45593
	7.51335	3.05731
	7.65522	4.90547
	8.13564	3.37996
	7.36472	4.82581
	6.65532	3.19225
	7.13634	3.43204
	6.85912	4.56376
		4.11106
		4.49969

## Sheet: 3c
	N.C.	DCC	Mouse #1	Mouse #2	Mouse #3
	25	6	22	3	19
	29	11	28	5	22
	23	13	24	18	19
	19	13	9	12	31
	25	7	29	10	28
	10	5	23	6	22
	10	9	30	10	14
	18	9	16	10	36
	13	13	23	9	12
	17	8	16	10	27
	11	5	15	3	31
	21	13	28	11	10
	18	9	12	6	11
	21	5	11	7	14
	18	11	17	3	16
	25	10	14	2	11
	24	9	16	2	17
	18	7	23	6	13
	37	9	12	17	13
	29	8	15	20	6
	22	12	20	16	10
	38	15		15
	38	8		20
	21	11		7
	20	11		21
	24	8		13
	17	10		20
	19	9		14
	21	9		23
	20	12		12
	25	7		4
	19	8		18
	26	6		19
	20	10
	10	13
	24	9
	22	9
	27	5
	13	9
	18	5
	24	13
	20	9
	19	10
	23	5
	23	8
	15	7
	11	10
	12	6
	11	4
	35	13
	24	7
	22	11
	13	4
	27	5
	21	13
	26	6
	21	11
	14	4
	20	7
	18	11
		7
		10

## Sheet: 3e
	Time post surgery (hr)	#1								#2								#3								DCC
		cell1	cell2	cell3	cell4	cell5	cell6	cell7		cell1	cell2	cell3	cell4	cell5	cell6	cell7		cell1	cell2	cell3	cell4	cell5	cell6			cell1	cell2	cell3	cell4	cell5	cell6	cell7	cell8	cell9	cell10	cell11	cell12	cell13	cell14	cell15	cell16	cell17	cell18	cell19	cell20
	1	6.78408	7.09953	7.89004	7.64981	7.61656	7.96766	7.78512		7.05041	5.54028	5.79606	6.01102	6.96194	7.55931	6.23985		7.37043	5.40386	7.84988	7.70529	7.05051	7.04908			5.44679	8.11717	4.65375	6.53766	4.73154	6.79034	4.20083	6.02914	4.4347	3.91753	6.69612	7.0275	4.69929	4.33404	4.34155	4.99044	4.38552	5.58043	5.12363	4.65371
	1.5	8.38893	8.4965	6.90067	8.41623	7.97894	7.72061	7.32922		7.34476	5.04516	6.26811	5.65633	6.45082	7.20652	5.88462		8.00963	6.2115	7.23933	7.71649	6.24522	7.19931			5.76202	7.87288	4.43562	5.77284	3.50332	6.91501	4.26527	5.49522	4.24817	3.529	6.23085	7.27544	4.09434	3.83401	3.95997	4.73767	4.42533	3.68974	4.32154	4.22516
	2	7.62845	7.7642	7.56684	9.71995	8.15791	7.90809	6.81194		8.01396	5.67882	6.73342	5.67985	6.87013	5.87787	5.41514		8.30255	6.37808	7.77121	8.60709	5.87472	7.16928			5.77242	6.78121	4.59216	5.35225	2.63857	6.26954	4.00704	5.11527	5.26333	3.38095	5.82857	6.54226	3.88353	4.20668	2.83472	5.1221	4.85034	3.38478	3.87512	4.16521
	2.5	7.90309	8.39327	7.58316	8.56779	8.69452	8.54021	7.26789		7.6722	5.83684	6.88213	4.9258	6.2071	7.09572	5.3795		8.2002	5.62321	7.41134	7.89692	6.47151	7.07351			5.29316	5.50443	4.69398	4.91302	2.72006	6.10842	2.59133	5.61809	4.08374	2.78445	4.82148	6.21093	3.72657	3.79287	3.00193	3.89966	2.99384	3.26522	3.65143	3.81263
	3	7.53037	7.76066	7.24112	9.59199	8.94049	7.2555	6.65926		6.96875	5.76422	6.83397	6.36105	6.54397	7.13425	5.41363		7.59247	5.88921	6.78214	9.35337	7.20324	7.06849			4.87343	4.99565	4.54508	5.31133	2.9669	5.74668	2.87334	4.29937	4.44043	2.80803	4.03275	5.42252	3.50536	3.78795	2.99612	3.50757	3.4103	3.89463	3.76347	3.67842

## Sheet: 3f
	Time post surgery (hr)	#1								#2								#3							DCC
		cell1	cell2	cell3	cell4	cell5	cell6	cell7		cell1	cell2	cell3	cell4	cell5	cell6			cell1	cell2	cell3	cell4	cell5	cell6		cell1	cell2	cell3	cell4	cell5	cell6	cell7	cell8	cell9	cell10	cell11	cell12	cell13	cell14	cell15	cell16	cell17	cell18	cell19	cell20
	1	19	20	27	22	25	33	30		10	18	12	18	17	19	18		20	17	24	22	19	17		11	21	10	19	8	18	12	13	9	7	11	19	8	7	9	8	10	14	13	9
	1.5	23	34	19	28	31	29	22		19	13	16	11	18	20	16		25	15	23	20	19	20		16	19	9	14	4	24	11	14	9	7	12	21	6	6	10	11	8	7	10	7
	2	21	24	23	36	25	27	16		20	15	17	11	16	15	11		30	10	21	24	13	22		13	15	9	12	3	17	9	10	15	9	13	16	7	9	3	11	7	6	8	7
	2.5	26	27	24	30	28	29	20		17	13	17	13	16	19	13		22	11	20	23	14	22		8	13	11	16	6	12	5	10	10	4	12	14	8	8	5	9	3	6	8	5
	3	21	18	28	35	22	24	21		20	15	18	19	15	18	13		21	14	19	28	22	24		13	11	12	13	4	14	6	8	9	6	7	8	6	8	6	10	3	9	6	4

## Sheet: 3g
	Imaging session	activated mouse number	non-activated mouse number
	1st	7	5
	2nd	3	1
	3rd	1	0

## Sheet: 3i
	#1, #3	Day 0	Day 3	Day 5
	6.78408	6.71716	7.39583	5.42474
	7.09953	6.84446	6.68596	4.45015
	7.89004	6.92561	6.75109	6.76992
	7.64981	6.91167	6.04667	4.01659
	7.61656	6.65256	6.62864	5.97703
	7.96766	6.3606	6.3923	3.87254
	7.78512	6.56163	8.08812	5.44318
	7.37043		6.07355	6.00815
	5.40386			6.07977
	7.84988
	7.70529
	7.05051
	7.04908

## Sheet: 3j
	#1, #3	Day 0	Day 3	Day 5
	19	20	19	9
	20	30	19	7
	27	21	22	18
	22	20	18	7
	25	26	22	10
	33	17	20	5
	30	21	34	9
	20		20	11
	17			12
	24
	22
	19
	17

## Sheet: 5h
	Distance(m)	Without LF	With LF x 3
	0	0.417029	0.028344
	0.29297	0.426572	0.024921
	0.58594	0.270395	0.022623
	0.87891	0.107307	0.028335
	1.17188	0.0448553	0.035379
	1.46484	0.0498736	0.039432
	1.75781	0.0704566	0.037758
	2.05078	0.0872164	0.050439
	2.34375	0.101478	0.062544
	2.63672	0.135071	0.08274
	2.92969	0.180598	0.131094
	3.22266	0.38942	0.242472
	3.51562	0.847313	0.459987
	3.80859	1.31711	0.846114
	4.10156	1.81892	1.34377
	4.39453	2.38481	1.77592
	4.6875	2.91968	2.15764
	4.98047	3.49413	2.55393
	5.27344	4.11449	2.84429
	5.56641	4.47121	2.97074
	5.85938	4.59754	3.06742
	6.15234	4.53502	3.05635
	6.44531	4.27227	2.93243
	6.73828	3.68142	2.73069
	7.03125	2.78371	2.36262
	7.32422	1.92786	1.8451
	7.61719	1.34338	1.18548
	7.91016	0.929096	0.654426
	8.20312	0.740339	0.44952
	8.49609	0.640085	0.404319
	8.78906	0.615814	0.427125
	9.08203	0.676018	0.429996
	9.375	0.790412	0.417204
	9.66797	0.78153	0.384693
	9.96094	0.787007	0.342612
	10.2539	0.784624	0.254325
	10.5469	0.737634	0.158004
	10.8398	0.661705	0.107319
	11.1328	0.550493	0.136221
	11.4258	0.398318	0.253404

## Sheet: 5i
	Distance(m)	Without LF	with LF X 4
	0	0.279482	0.352076
	0.195313	0.266461	0.343836
	0.390625	0.255385	0.323236
	0.585938	0.251202	0.313676
	0.78125	0.255245	0.28682
	0.976563	0.256364	0.260116
	1.17188	0.238168	0.275476
	1.36719	0.235472	0.30218
	1.5625	0.280537	0.362148
	1.75781	0.365428	0.439156
	1.95312	0.431106	0.493324
	2.14844	0.447865	0.46896
	2.34375	0.424188	0.414128
	2.53906	0.361003	0.357468
	2.73438	0.299738	0.3005
	2.92969	0.25906	0.288956
	3.125	0.239172	0.268204
	3.32031	0.233984	0.273796
	3.51562	0.230246	0.264948
	3.71094	0.219437	0.241804
	3.90625	0.205158	0.220136
	4.10156	0.199931	0.208896
	4.29688	0.196485	0.212712
	4.49219	0.193484	0.223648
	4.6875	0.194324	0.22558
	4.88281	0.195366	0.22614
	5.07812	0.189555	0.210064
	5.27344	0.191488	0.217948
	5.46875	0.202996	0.244856
	5.66406	0.241372	0.262708
	5.85938	0.291409	0.32522
	6.05469	0.38721	0.447852
	6.25	0.483571	0.541392
	6.44531	0.540398	0.592408
	6.64062	0.573091	0.597036
	6.83594	0.602642	0.57618
	7.03125	0.576308	0.514128
	7.22656	0.436726	0.393836
	7.42188	0.299407	0.305332
	7.61719	0.21444	0.270136
	7.8125	0.18087	0.238296
	8.00781	0.168218	0.208744
	8.20312	0.170253	0.208844
	8.39844	0.187114	0.214388
	8.59375	0.202538	0.220952
	8.78906	0.236413	0.231836
	8.98438	0.268177	0.23682
	9.17969	0.298085	0.291344

## Sheet: 6c
	Distance(m)	Day0	Day1 x 10	Day2 x 100
	0	0.539434	0.021442	0.146182
	0.390625	0.515351	0.023041	0.142023
	0.78125	0.438667	0.021293	0.158265
	1.17188	0.395596	0.021887	0.141178
	1.5625	0.343282	0.026837	0.150334
	1.95312	0.28983	0.026709	0.151664
	2.34375	0.181996	0.024134	0.152162
	2.73438	0.088531	0.025009	0.157062
	3.125	0.034224	0.024353	0.128932
	3.51562	0.018703	0.025271	0.159658
	3.90625	0.015384	0.026965	0.240558
	4.29688	0.01376	0.028877	0.187212
	4.6875	0.015546	0.031637	0.173449
	5.07812	0.018009	0.031937	0.173185
	5.46875	0.022451	0.032591	0.190838
	5.85938	0.036149	0.0385	0.192499
	6.25	0.064426	0.04054	0.227081
	6.64062	0.060179	0.038805	0.25582
	7.03125	0.04058	0.04126	0.195778
	7.42188	0.023759	0.045732	0.196777
	7.8125	0.031606	0.050311	0.203073
	8.20312	0.048995	0.047513	0.245033
	8.59375	0.079704	0.055171	0.250611
	8.98438	0.119871	0.075902	0.277564
	9.375	0.166324	0.096359	0.272595
	9.76562	0.225183	0.143283	0.28782
	10.1562	0.396538	0.272461	0.291886
	10.5469	0.734195	0.483964	0.2817
	10.9375	1.14128	0.770252	0.293965
	11.3281	1.5537	1.04002	0.334999
	11.7188	1.92024	1.26258	0.312859
	12.1094	2.1328	1.47332	0.348771
	12.5	2.15037	1.48976	0.33211
	12.8906	2.10756	1.51538	0.389293
	13.2812	1.89726	1.35763	0.376937
	13.6719	1.66258	1.09937	0.381057
	14.0625	1.44162	0.80082	0.355637
	14.4531	1.17097	0.552504	0.328422
	14.8438	0.857949	0.317361	0.355887
	15.2344	0.480433	0.113625	0.338605
	15.625	0.223012	0.063195	0.28313
	16.0156	0.095326	0.055663	0.286946
	16.4062	0.066688	0.045241	0.350948
	16.7969	0.040754	0.050074	0.340057
	17.1875	0.028589	0.044281	0.301386
	17.5781	0.023182	0.037507	0.284807
	17.9688	0.019214	0.043501	0.314412
	18.3594	0.016702	0.034269	0.250377
	18.75	0.016149	0.028318	0.216366
	19.1406	0.016008	0.03626	0.215402
	19.5312	0.015114	0.029147	0.203213
	19.9219	0.013676	0.026763	0.188851
	20.3125	0.009836	0.024592	0.22347
	20.7031	0.008685	0.025053	0.242349
	21.0938	0.008977	0.023741	0.237776
	21.4844	0.010557	0.018542	0.186516
	21.875	0.00862	0.020512	0.173618
	22.2656	0.007003	0.023515	0.189068
	22.6562	0.006344	0.021904	0.195491
	23.0469	0.007728	0.021554	0.188935
	23.4375	0.00557	0.018813	0.18452
	23.8281	0.007566	0.017459	0.15365
	24.2188	0.007225	0.01789	0.145897
	24.6094	0.004442	0.024265	0.16259
	25	0.004682	0.024364	0.162853
	25.3906	0.00469	0.01788	0.160347
	25.7812	0.006463	0.01672	0.160418
	26.1719	0.009502	0.016626
	26.5625	0.012847	0.014014
			131.204

[truncated: 19 more sheets: 6d, 7e, 8c, 9h, 10e, 11b, 11c, 12c, 15b, 15c, 15d, 15e, 15f, 15g, 16e, 16f, 17a, 17b, 17c]
